# Supplementary material for: Toxic Metals in Surface Dust in Underground Parking Garages: Pollution Status, Risk and Disease Burden Assessment, and Source Apportionment
Source: Toxics. 2025 Oct 19;13(10):895. doi: 10.3390/toxics13100895 (PMC12567962; doi:10.3390/toxics13100895)
Supplement: Supplementary file 1 [file toxics-13-00895-s001.zip]

Archive with 1 entries (1 files):
- toxics-3894249-supplementary.pdf
